# Supplementary material for: Ethnobotany in a Modern City: The Persistence in the Use of Medicinal Plants in Guadalajara, Mexico
Source: Plants (Basel). 2025 Sep 5;14(17):2788. doi: 10.3390/plants14172788 (PMC12430341; doi:10.3390/plants14172788)
Supplement: Supplementary file 1 [file plants-14-02788-s001.zip]

Archive with 5 entries (5 files):
- File S1 Species pictures.pdf
- File S2 Species and families per neighborhood.pdf
- File S3 Traditional medicinal use of the 14 plant species.pdf
- File S4 Characteristics of the plant species used.pdf
- File S5 Biomolecules.pdf
